# Supplementary material for: Circulating Tumor DNA: Less Invasive, More Representative Method to Unveil the Genomic Landscape of Newly Diagnosed Multiple Myeloma Than Bone Marrow Aspirates
Source: Cancers (Basel). 2022 Oct 7;14(19):4914. doi: 10.3390/cancers14194914 (PMC9563595; doi:10.3390/cancers14194914)
Supplement: Supplementary file 1 [file cancers-14-04914-s001.zip]

Archive with 1 entries (1 files):
- cancers-1924136-supplementary.xlsx
